# Supplementary material for: Wearable Light Loggers in Field Conditions: Corneal Light Characteristics, User Compliance, and Acceptance
Source: Clocks Sleep. 2024 Oct 25;6(4):619–34. doi: 10.3390/clockssleep6040042 (PMC11586969; doi:10.3390/clockssleep6040042)
Supplement: Supplementary file 1 [file clockssleep-06-00042-s001.zip]

Archive with 2 entries (2 files):
- supplementS1.pdf
- SupplementS2_Chronotype_Analysis.html
